# Supplementary material for: Factors Associated with Early Mortality in Acute Type A Aortic Dissection—A Single-Centre Experience
Source: J Clin Med. 2024 Feb 10;13(4):1023. doi: 10.3390/jcm13041023 (PMC10889250; doi:10.3390/jcm13041023)
Supplement: Supplementary file 1 [file jcm-13-01023-s001.zip]

Archive with 1 entries (1 files):
- jcm-2841351-supplementary.pdf
